# Supplementary material for: A contextual genomic perspective on physical activity and its relationship to health, well being and illness
Source: Nat Genet. 2025 Jul 21;57(8):1860–71. doi: 10.1038/s41588-025-02260-9 (PMC12339386; doi:10.1038/s41588-025-02260-9)
Supplement: Supplementary file 3 — Supplementary Tables 1–41. [file 41588_2025_2260_MOESM3_ESM.xlsx]

## Sheet: Index
Index of Supplementary Tables 1-41 (ordered by appearance in the main text)
Supplementary Table 1	Overview of post-GWAS analyses for all GWASs and meta-analyses presented in the study
Supplementary Table 2	Lead SNPs and genomic risk loci for the EUR MVP GWAS analysis of the All-PA-Leisure phenotype
Supplementary Table 3	Lead SNPs and genomic risk loci for the UKB SSOE GWAS analysis
Supplementary Table 4	Lead SNPs and genomic risk loci for the EUR All-PA-Leisure+SSOE meta-analysis
Supplementary Table 5	Lead SNPs and genomic risk loci for the cross-ancestry All-PA-Leisure+SSOE meta-analysis
Supplementary Table 6	Summary of the number of lead SNPs and associated loci for the two meta-analyses of All-PA-Leisure+SSOE for different thresholds
Supplementary Table 7	MAGMA gene-based test of EUR All-PA-Leisure+SSOE meta-analysis
Supplementary Table 8	causal gene-trait associations of EUR All-PA-Leisure+SSOE meta-analysis using fastENLOC
Supplementary Table 9	Fine-mapping of causal gene sets (FOCUS) of EUR All-PA-Leisure+SSOE meta-analysis
Supplementary Table 10	Fine-mapping at SNP-level (PolyFun and SuSiE) of EUR All-PA-Leisure+SSOE meta-analysis
Supplementary Table 11	Lead SNPs and genomic risk loci for the MTAG analysis between EUR All-PA-Leisure+SSOE meta-analysis and leisure screen time (LST)
Supplementary Table 12	TWAS (FUSION) of EUR All-PA-Leisure+SSOE meta-analysis
Supplementary Table 13	Lead SNPs and genomic risk loci for the MTAG analysis between EUR All-PA-Leisure+SSOE meta-analysis and liking of PA
Supplementary Table 14	MAGMA gene-set analysis of EUR All-PA-Leisure+SSOE meta-analysis
Supplementary Table 15	MAGMA gene-based test of cross-ancestry All-PA-Leisure+SSOE meta-analysis
Supplementary Table 16	MAGMA gene-set analysis of cross-ancestry All-PA-Leisure+SSOE meta-analysis
Supplementary Table 17	Functional enrichment results (g:Profiler) of EUR All-PA-Leisure+SSOE meta-analysis
Supplementary Table 18	Functional enrichment results (g:Profiler) of cross-ancestry All-PA-Leisure+SSOE meta-analysis
Supplementary Table 19	Genetic correlation of EUR for All-PA-Leisure+SSOE meta-analysis with traits of interest, and calculation of p-value’s Benjamini-Hochberg critical values
Supplementary Table 20	Genetic correlation of EUR for All-PA-Leisure+SSOE meta-analysis after conditioning on income with traits of interest.
Supplementary Table 21	PheWas results of EUR All-PA-Leisure+SSOE meta-analysis
Supplementary Table 22	Local genetic correlation analysis (LAVA) of EUR All-PA-Leisure+SSOE meta-analysis
Supplementary Table 23	Mendelian Randomization analysis for PA as exposure with p-value trheshold for instrumental variables (IV) = 5x10^-8
Supplementary Table 24	Mendelian Randomization analysis for PA as outcome with p-value trheshold for instrumental variables (IV) = 5x10^-8
Supplementary Table 25	Horizontal pleiotropy and heterogeneity for significant causal relationships
Supplementary Table 26	MVMR analyses with p-value threshold for IV = 5x10-8
Supplementary Table 27	Heritability for Vigorous activity phenotypes
Supplementary Table 28	Lead SNPs and genomic risk loci for the EUR MVP GWAS analysis of the Vig-PA-Leisure time phenotype
Supplementary Table 29	MAGMA gene-based test of EUR MVP GWAS analysis of the Vig-PA-Leisure time phenotype
Supplementary Table 30	Causal gene-trait associations with fastENLOC of EUR Vig-PA-Leisure time phenotype
Supplementary Table 31	TWAS (FUSION) of EUR MVP GWAS analysis of Vig-PA-Leisure time phenotype
Supplementary Table 32	Fine-mapping of causal gene sets (FOCUS) of EUR MVP GWAS analysis of the Vig-PA-Leisure time phenotype
Supplementary Table 33	Fine-mapping at SNP-level (PolyFun and SuSiE) of EUR MVP GWAS analysis of the Vig-PA-Leisure time phenotype
Supplementary Table 34	Functional enrichment results (g:Profiler) of EUR MVP GWAS analysis of the Vig-PA-Leisure time phenotype
Supplementary Table 35	Mitochondria SNV association analysis with Vig-PA-Leisure phenotype
Supplementary Table 36	Genetic correlation of EUR for Vig-PA-Leisure GWAS with traits of interest, and calculation of p-value’s Benjamini-Hochberg critical values
Supplementary Table 37	Genetic correlation of EUR for Vig-PA-Home GWAS with traits of interest, and calculation of p-value’s Benjamini-Hochberg critical values
Supplementary Table 38	Genetic correlation of EUR for Vig-PA-Work GWAS with traits of interest, and calculation of p-value’s Benjamini-Hochberg critical values
Supplementary Table 39	Heritability and genetic correlation of vigorous PA after conditioning on income
Supplementary Table 40	Top hits in previous GWAS compared to our EUR and cross-ancestry meta-analyses
Supplementary Table 41	Traits for genetic correlation with PA

## Sheet: Supplementary Table 1
Supplementary Table 1. Overview of post-GWAS analyses for all GWASs and meta-analyses presented in the study.
Analyses	EUR MVP PAR-Leisure	UKB SSOE	AFR MVP PAR-Leisure	AMR MVP PAR-Leisure	EUR meta PAR-Leisure-SSOE	Cross-ancestry meta PAR-Leisure-SSOE	EUR MVP V-Leisure	EUR MVP V-Home	EUR MVP V-Work	EUR MVP PAR-Leisure+Home	EUR MVP PAR-Leisure+Home+Work
SNP heritability	EUR ancestry	EUR ancestry	AFR ancestry	AMR ancestry	EUR ancestry	-	EUR ancestry	EUR ancestry	EUR ancestry	-	-
Independent associated variants	14 lead SNPs	15 lead SNPs	-	-	67 lead SNPs	70 lead SNPs	8 lead SNPs	no significant SNP	1 significant SNP	7 lead SNPs (Supplementary Info)	no significant SNPs (Supplementary Info)
Gene association analysis (MAGMA)	-	-	-	-	119 significant genes	110 significant genes (Supplementary info)	19 significant genes	-	-	-	-
fast enrichment estimation aided colocalization analysis (fastENLOC)	-	-	-	-	41 genes with GLCP ≥ 0.9	-	1 gene with GLCP ≥ 0.9	-	-	-	-
XWAS	no significant SNP	-	-	-	-	-	no significant SNP	-	-	-	-
Gene-set analysis	-	-	-	-	4 significant GO terms	4 significant GO terms (Supplementary info)	no sign. Term	-	-	-	-
Tissue expression analysis	-	-	-	-	11 significant enrichments in brain tissues	brain, pituitary and muscle are significant	two significant enrichments in brain tissues	-	-	-	-
Cell type enrichment analysis	-	-	-	-	significant cell type across datasets: inhibitory neurotransmitter GABA	GABA + 4 additional significant cell types across datasets	no significant cell types across datasets	-	-	-	-
TWAS	-	-	-	-	80 independent significant genes	-	5 independent significant genes	-	-	-	-
Gene fine-mapping (FOCUS)	-	-	-	-	12 (PIP≥0.9) and 19 (PIP≥0.7) genes	-	1 (PIP≥0.9) and 3 (PIP≥0.7) genes	-	-	-	-
SNP-level fine-mapping (PolyFun)	-	-	-	-	53 SNPs with PIP≥0.95	-	2 SNPs with PIP≥0.95	-	-	-	-
Functional enrichment analysis	-	-	-	-	6 significant gene ontology terms. 1 human phenotype ontology term	5 significant gene ontology terms. 1 human phenotype ontology term	1 significant term	-	-	-	-
Mitochondrial-SNV association	nominal significant marker gene CYTB (p=0.024)	-	-	-	-	-	5 nominal significant marker	-	-	-	-
Mitochondria gene-based association analysis	nothing significant						2 nominal significant associated genes			-	-
Genetic correlation with traits	-	-	-	-	significant rg with 36 health and physiological traits	-	for comparison with EUR MVP V-Home and V-Work	for comparison with EUR MVP V-Leisure and V-Work	for comparison with EUR MVP V-Leisure and V-Home	-	-
Causal inferences by MR	with the significant rg traits	-	-	-		-		-	-	-	-
MTAG	-	-	-	-	with leisure screen time and liking of PA	-		-	-	-	-

## Sheet: Supplementary Table 2
Supplementary Table 2. Lead SNPs and genomic associated loci for the EUR MVP GWAS analysis of the All-PA-Leisure phenotype. P-values were calculated using a linear regression model, two-sided tests.
GenomicLocus	associated loci uniqID	associated loci rsID	chr	pos	p	start	end	nSNPs	nGWASSNPs	nIndSigSNPs	IndSigSNPs	nLeadSNPs	LeadSNPs
1	2:100806588:A:G	rs6722661	2	100806588	1.77725e-10	100732446	101047174	347	325	3	rs6722661;rs11688285;rs12712072	1	rs6722661
2	2:139471945:A:G	rs6736541	2	139471945	7.80409e-09	139416228	139500621	34	22	1	rs6736541	1	rs6736541
3	3:49916710:C:T	rs7613360	3	49916710	3.15002e-11	49897830	50209053	225	203	2	rs7613360;rs7613875	1	rs7613360
4	4:103188709:C:T	rs13107325	4	103188709	1.56542e-10	103001649	103198082	5	5	1	rs13107325	1	rs13107325
5	5:79366080:C:T	rs256439	5	79366080	2.99616e-08	79305479	79366080	9	7	1	rs256439	1	rs256439
6	7:1943547:A:C	rs28393635	7	1943547	1.04472e-08	1860733	2080114	112	104	1	rs28393635	1	rs28393635
7	10:21830104:A:G	rs11012732	10	21830104	2.04983e-10	21768560	22288132	152	63	1	rs11012732	1	rs11012732
8	11:111895253:A:T	rs2276391	11	111895253	1.51373e-08	111605215	111988926	154	87	1	rs2276391	1	rs2276391
9	12:49841927:C:T	rs191602006	12	49841927	3.24772e-08	49741717	50160662	140	130	1	rs191602006	1	rs191602006
10	14:69480381:A:G	rs761898	14	69480381	1.62613e-11	69426617	69765644	140	54	7	rs17106672;rs10151419;rs4243632;rs761898;rs4902704;rs7140297;rs1275202	2	rs17106672;rs761898
11	17:50301060:A:G	rs35757374	17	50301060	1.60836e-08	50224898	50341986	166	137	1	rs35757374	1	rs35757374
12	18:21102840:C:CTGGG	rs563297725	18	21102840	5.92639e-10	21074922	21165409	105	92	2	rs563297725;rs1788823	1	rs563297725
13	18:38783748:A:C	rs2552506	18	38783748	4.2976e-08	38773854	38843575	56	31	1	rs2552506	1	rs2552506

## Sheet: Supplementary Table 3
Supplementary Table 3. Lead SNPs and genomic associated loci for the UKB SSOE GWAS analysis. P-values were calculated using a logistic regression model, two-sided tests.
GenomicLocus	associated loci uniqID	associated loci rsID	chr	pos	p	start	end	nSNPs	nGWASSNPs	nIndSigSNPs	IndSigSNPs	nLeadSNPs	LeadSNPs
1	1:169093101:A:G	rs1200154	1	169093101	3.9e-08	169090712	169180857	43	31	1	rs1200154	1	rs1200154
2	1:243651026:C:T	rs2994326	1	243651026	4.5e-08	243639018	243657399	4	4	1	rs2994326	1	rs2994326
3	2:210408477:A:G	rs288070	2	210408477	1.9e-08	210379670	210701101	207	157	2	rs288070;rs6746029	1	rs288070
4	3:49926613:C:G	rs7627864	3	49926613	7.6e-09	49897830	50217234	209	159	1	rs7627864	1	rs7627864
5	3:85400801:C:T	rs62253088	3	85400801	1e-19	84852305	85962976	1309	1012	33	rs382210;rs1472302;rs1691471;rs1248860;rs2220243;rs13059287;rs1452118;rs1376935;rs73130743;rs2290338;rs818215;rs9883528;rs67028245;rs76508707;rs9829032;rs7635835;rs73135634;rs62253088;rs12493423;rs62253107;rs13094105;rs73134750;rs62250661;rs17023032;rs73141532;rs13061681;rs114517674;rs76209954;rs13325879;rs9876378;rs3943782;rs35228298;rs62253085	2	rs382210;rs62253088
6	5:50659788:A:G	rs4865656	5	50659788	2.9e-09	50584237	50759415	94	75	1	rs4865656	1	rs4865656
7	5:60489247:A:G	rs159544	5	60489247	1.3e-09	60135962	60843706	211	160	4	rs159544;rs56219078;rs36198109;rs4132385	1	rs159544
8	6:26233387:A:G	rs10946808	6	26233387	9.9e-10	26145158	26338538	111	94	6	rs10946808;rs9366649;rs72834694;rs9379831;rs72834698;rs806789	1	rs10946808
9	6:98806496:C:T	rs896302	6	98806496	1.7e-08	98766589	98891421	108	86	2	rs896302;rs6569407	1	rs896302
10	13:99130423:C:T	rs4411372	13	99130423	2e-08	99092052	99245713	113	87	2	rs4411372;rs2281767	1	rs4411372
11	14:69640117:A:C	rs7150127	14	69640117	1.1e-08	69480381	69740483	162	135	2	rs7150127;rs7144307	1	rs7150127
12	14:71826547:C:T	rs75930676	14	71826547	2e-09	71718749	72137384	3	3	1	rs75930676	1	rs75930676
13	17:19799698:A:G	rs166840	17	19799698	3.1e-11	19797869	20007567	143	112	2	rs166840;rs203464	1	rs166840
14	19:19513570:G:T	rs111901094	19	19513570	3e-09	19374061	19685470	103	87	1	rs111901094	1	rs111901094

## Sheet: Supplementary Table 4
Supplementary Table 4	Lead SNPs and genomic associated loci for the EUR All-PA-Leisure+SSOE meta-analysis. P-values were calculated using sample-size based approach, two-sided tests.
GenomicLocus	associated loci uniqID	associated loci rsID	chr	pos	p	start	end	nSNPs	nGWASSNPs	nIndSigSNPs	IndSigSNPs	nLeadSNPs	LeadSNPs
1	1:169093101:A:G	rs1200154	1	169093101	3.9e-08	169090712	169180857	38	31	1	rs1200154	1	rs1200154
2	1:243651026:C:T	rs2994326	1	243651026	7.965e-09	243503764	243657399	21	20	2	rs12023775;rs2994326	2	rs12023775;rs2994326
3	2:1796504:G:T	rs10168959	2	1796504	9.488e-09	1782479	1803736	9	9	1	rs10168959	1	rs10168959
4	2:10935528:C:T	rs1734338	2	10935528	7.035e-09	10913170	10969443	154	146	1	rs1734338	1	rs1734338
5	2:100836885:C:T	rs6750097	2	100836885	9.55e-15	100577421	101053261	592	567	11	rs71413860;rs4851250;rs35088367;rs6750097;rs11123825;rs7581011;rs4851300;rs13002946;rs12712073;rs9653442;rs72821169	3	rs71413860;rs6750097;rs72821169
6	2:107570090:C:T	rs1034816	2	107570090	2.525e-09	107539301	107593626	40	34	1	rs1034816	1	rs1034816
7	2:139487494:C:T	rs76643700	2	139487494	1.861e-10	139416228	139500621	34	29	1	rs76643700	1	rs76643700
8	2:210513909:A:C	rs10169017	2	210513909	1.154e-09	210230820	210701101	151	141	2	rs10169017;rs12621534	1	rs10169017
9	3:18628793:C:G	rs336620	3	18628793	9.429e-09	18611283	18824298	81	76	1	rs336620	1	rs336620
10	3:49939503:C:T	rs3733134	3	49939503	1.427e-17	48721040	50399695	834	768	12	rs9831648;rs62260755;rs990211;rs143867864;rs56116382;rs3197999;rs3733134;rs7642934;rs2526388;rs12631337;rs6807194;rs695238	3	rs9831648;rs143867864;rs3733134
11	3:52849493:C:G	rs34288509	3	52849493	4.693e-08	52814709	53130745	141	138	1	rs34288509	1	rs34288509
12	3:71571696:C:T	rs1499894	3	71571696	5.341e-10	71481192	71611630	107	105	1	rs1499894	1	rs1499894
13	3:85400801:C:T	rs62253088	3	85400801	1.983e-21	84852305	86121167	1484	1352	37	rs382210;rs1472302;rs4856554;rs6549007;rs1016306;rs2101344;rs6796256;rs9873321;rs1452118;rs1376935;rs1013839;rs73130743;rs2290338;rs818219;rs67028245;rs76508707;rs73136796;rs9829032;rs13088311;rs73135634;rs62253088;rs62253107;rs13094105;rs62250661;rs73136787;rs67584463;rs73141532;rs13082188;rs114517674;rs7620339;rs3925704;rs76209954;rs13325879;rs3943782;rs35228298;rs62253085;rs3887151	2	rs382210;rs62253088
14	4:3305739:C:T	rs2239725	4	3305739	2.1e-10	3142660	3383674	41	38	2	rs362307;rs2239725	2	rs362307;rs2239725
15	4:28402006:A:G	rs116769359	4	28402006	3.166e-09	28298667	28402006	3	3	1	rs116769359	1	rs116769359
16	4:103146890:A:T	rs35518360	4	103146890	1.002e-15	102702364	103387161	73	67	4	rs35518360;rs151390;rs34333163;rs1813006	1	rs35518360
17	4:140801666:A:G	rs795980	4	140801666	3.847e-09	140753103	140951417	123	114	2	rs795980;rs67600240	2	rs795980;rs67600240
18	5:50659788:A:G	rs4865656	5	50659788	2.9e-09	50584237	50759415	91	75	1	rs4865656	1	rs4865656
19	5:60559156:A:G	rs36198109	5	60559156	1.645e-11	59807181	60800336	440	376	7	rs36198109;rs4353980;rs6449503;rs13184350;rs62366190;rs256380;rs7443733	1	rs36198109
20	5:67781021:C:T	rs10515086	5	67781021	1.636e-08	67763676	67824690	5	5	1	rs10515086	1	rs10515086
21	5:87825490:C:T	rs2194028	5	87825490	4.238e-09	87439691	87842758	82	73	2	rs2194028;rs6452788	1	rs2194028
22	5:102681284:C:T	rs616093	5	102681284	2.698e-08	102595837	102686157	88	80	1	rs616093	1	rs616093
23	6:26186200:A:G	rs9379832	6	26186200	6.279e-14	26145158	26338697	140	128	8	rs9379832;rs806798;rs3999543;rs6908402;rs9357004;rs72834694;rs9379831;rs72834698	1	rs9379832
24	6:27835218:A:G	rs17763089	6	27835218	2.246e-08	26843517	28833143	443	419	1	rs17763089	1	rs17763089
25	6:69761994:A:G	rs72910629	6	69761994	2.085e-08	69677322	69775349	15	15	1	rs72910629	1	rs72910629
26	6:97966663:A:G	rs62422094	6	97966663	3.611e-08	97761611	98033236	120	106	1	rs62422094	1	rs62422094
27	6:98850853:A:G	rs9321055	6	98850853	2.7e-08	98806496	98891421	81	72	1	rs9321055	1	rs9321055
28	6:163033350:A:G	rs13191362	6	163033350	2.268e-08	162934351	163266793	215	203	1	rs13191362	1	rs13191362
29	7:2015047:G:T	rs62442944	7	2015047	2.948e-12	1855531	2110850	184	170	3	rs62442944;rs3996329;rs4721098	1	rs62442944
30	7:140690296:A:C	rs246744	7	140690296	1.503e-09	140668600	140807236	78	70	1	rs246744	1	rs246744
31	8:30849450:C:T	rs874168	8	30849450	3.283e-11	30819854	30869315	54	44	1	rs874168	1	rs874168
32	8:91997679:A:G	rs2740792	8	91997679	4.72e-08	91847228	92059912	249	223	1	rs2740792	1	rs2740792
33	8:105093453:A:G	rs71520866	8	105093453	5.693e-09	104623776	105154415	169	153	1	rs71520866	1	rs71520866
34	10:21894028:A:G	rs11012750	10	21894028	1.413e-10	21766969	22288132	196	158	1	rs11012750	1	rs11012750
35	10:62099173:C:T	rs10821729	10	62099173	2.108e-08	62085590	62175630	50	46	1	rs10821729	1	rs10821729
36	10:134948712:C:T	rs2806447	10	134948712	2.195e-08	134941265	134954751	11	8	1	rs2806447	1	rs2806447
37	11:13301335:G:T	rs4603287	11	13301335	8.068e-09	13267867	13345115	105	102	1	rs4603287	1	rs4603287
38	11:57433327:C:T	rs527528	11	57433327	6.083e-11	57375424	57756568	275	243	4	rs527528;rs10792110;rs606731;rs1783826	1	rs527528
39	11:66083782:A:G	rs3741368	11	66083782	4.922e-09	66070146	66171621	22	17	1	rs3741368	1	rs3741368
40	11:111894859:A:ATT	rs369864797	11	111894859	1.918e-08	111605215	111985737	151	128	1	rs369864797	1	rs369864797
41	12:23679273:C:T	rs9737974	12	23679273	3.23e-08	23665984	23708266	15	12	1	rs9737974	1	rs9737974
42	12:49464449:A:G	rs7969091	12	49464449	1.335e-08	49387955	49479968	44	35	1	rs7969091	1	rs7969091
43	12:49812086:A:T	rs11614120	12	49812086	3.991e-09	49741717	50160662	139	136	1	rs11614120	1	rs11614120
44	13:58523077:A:G	rs1370059	13	58523077	6.012e-10	58259492	58717996	280	261	2	rs878674;rs1370059	2	rs878674;rs1370059
45	13:99130423:C:T	rs4411372	13	99130423	6.005e-09	99092052	99245713	124	104	3	rs4411372;rs4772094;rs2281767	1	rs4411372
46	14:69485347:A:G	rs440712	14	69485347	1.711e-16	69426617	69769158	260	229	11	rs17106672;rs10151419;rs7140680;rs440712;rs10135643;rs4902704;rs11620989;rs34710772;rs7141942;rs7141058;rs1275202	2	rs17106672;rs440712
47	14:100171990:A:G	rs34891372	14	100171990	4.851e-08	100160352	100185023	35	28	1	rs34891372	1	rs34891372
48	15:74328141:G:T	rs743581	15	74328141	1.426e-08	74328141	74332008	3	3	1	rs743581	1	rs743581
49	15:74697084:A:G	rs4243086	15	74697084	8.485e-09	74688587	75027880	11	10	2	rs4243086;rs2472297	2	rs4243086;rs2472297
50	17:19812541:C:T	rs203462	17	19812541	1.757e-12	19797869	20007567	144	114	2	rs203462;rs203464	1	rs203462
51	17:50296459:G:T	rs12601968	17	50296459	8.063e-12	50224898	50341986	173	160	2	rs12601968;rs9889282	1	rs12601968
52	18:21103909:C:T	rs891387	18	21103909	3.926e-14	21074255	21200467	149	131	3	rs891387;rs1788826;rs2981422	1	rs891387
53	18:50836414:A:G	rs11873021	18	50836414	1.196e-09	50447975	50949402	191	172	3	rs75524774;rs11873021;rs6508210	2	rs75524774;rs11873021
54	18:53046319:C:G	rs1623427	18	53046319	9.293e-09	52972210	53095471	31	24	1	rs1623427	1	rs1623427
55	19:19488718:C:T	rs12973258	19	19488718	3.498e-11	19331562	19746214	308	274	6	rs12973258;rs12462698;rs10408021;rs10414343;rs11882123;rs35824797	1	rs12973258

## Sheet: Supplementary Table 5
Supplementary Table 5	Lead SNPs and genomic associated loci for the cross-ancestry All-PA-Leisure+SSOE meta-analysis. P-values were calculated using sample-size based approach, two-sided tests.
GenomicLocus	uniqID	rsID	chr	pos	p	start	end	nSNPs	nGWASSNPs	nIndSigSNPs	IndSigSNPs	nLeadSNPs	LeadSNPs
1	1:169096119:C:T	rs10919066	1	169096119	2.292e-09	169090712	169159866	28	28	1	rs10919066	1	rs10919066
2	1:243547345:C:T	rs12023775	1	243547345	8.427e-10	243505047	243651026	16	13	2	rs12023775;rs2994326	1	rs12023775
3	2:1790931:C:G	rs9750869	2	1790931	4.893e-09	1790931	1796504	3	3	1	rs9750869	1	rs9750869
4	2:10949682:C:T	rs2969884	2	10949682	1.523e-08	10918068	10953844	156	144	1	rs2969884	1	rs2969884
5	2:54847934:A:G	rs6715538	2	54847934	4.432e-08	54847675	54847934	2	2	1	rs6715538	1	rs6715538
6	2:100839430:A:G	rs2871344	2	100839430	9.56e-15	100577421	101047174	471	457	16	rs34321437;rs2871344;rs7571306;rs11123823;rs11123825;rs13031906;rs7581011;rs6542942;rs1821830;rs13019618;rs12712071;rs13002946;rs10167279;rs9653442;rs11685401;rs4635546	3	rs34321437;rs2871344;rs11685401
7	2:107570090:C:T	rs1034816	2	107570090	7.383e-09	107539301	107593110	17	14	1	rs1034816	1	rs1034816
8	2:139477342:A:T	rs7607859	2	139477342	1.656e-10	139416228	139500621	40	37	2	rs7607859;rs10197504	1	rs7607859
9	2:210529448:A:G	rs13422521	2	210529448	2.801e-10	210227987	210605095	154	139	4	rs12621534;rs16842884;rs13422521;rs2663647	2	rs12621534;rs13422521
10	3:18764917:C:T	rs6773385	3	18764917	8.781e-09	18620284	18824298	71	65	1	rs6773385	1	rs6773385
11	3:49939503:C:T	rs3733134	3	49939503	6.926e-18	48721040	50250837	764	718	16	rs990211;rs7617480;rs13084037;rs3197999;rs695238;rs13071087;rs3733134;rs11925192;rs2526388;rs11714286;rs12631337;rs6807194;rs1858828;rs62260755;rs1062633;rs2236940	4	rs990211;rs3197999;rs3733134;rs2236940
12	3:71551971:A:G	rs9832796	3	71551971	1.774e-09	71498561	71611630	98	98	1	rs9832796	1	rs9832796
13	3:85400801:C:T	rs62253088	3	85400801	6.061e-20	84852305	86063320	1256	1175	60	rs6767407;rs382210;rs1314615;rs1248857;rs6549007;rs73132094;rs6801271;rs10433523;rs13074075;rs1545926;rs11127880;rs4411894;rs9857682;rs1470797;rs2290338;rs62253085;rs67028245;rs76508707;rs3887151;rs13088311;rs9870384;rs1691471;rs9815258;rs9871198;rs9839708;rs6549009;rs2101344;rs1452118;rs73130743;rs73138726;rs114517674;rs1376935;rs13085330;rs9309973;rs9811546;rs35228298;rs9810508;rs1375547;rs1972…	6	rs6767407;rs6801271;rs1452118;rs1376935;rs62253088;rs4129298
14	4:3293039:G:T	rs3129314	4	3293039	3.647e-10	3086753	3383674	114	106	5	rs362307;rs3129314;rs2857861;rs3755883;rs1547410	2	rs362307;rs3129314
15	4:28402006:A:G	rs116769359	4	28402006	8.058e-09	28298667	28402006	3	3	1	rs116769359	1	rs116769359
16	4:103146890:A:T	rs35518360	4	103146890	4.103e-15	102702364	103387161	69	64	7	rs35518360;rs657985;rs151390;rs13105581;rs34333163;rs13116385;rs1813006	1	rs35518360
17	4:140801666:A:G	rs795980	4	140801666	3.847e-09	140761277	140951417	102	93	4	rs795980;rs57211094;rs67600240;rs769660	2	rs795980;rs67600240
18	5:50659788:A:G	rs4865656	5	50659788	1.727e-09	50584237	50748173	80	74	1	rs4865656	1	rs4865656
19	5:60095272:A:G	rs6449503	5	60095272	4.784e-12	59807181	60843706	482	428	15	rs6449503;rs4647100;rs7709522;rs159540;rs177114;rs56219078;rs40506;rs36198109;rs34293681;rs12523278;rs7720233;rs13158665;rs6874699;rs7446842;rs329621	2	rs6449503;rs7446842
20	5:67781021:C:T	rs10515086	5	67781021	7.929e-09	67776334	67824690	4	4	1	rs10515086	1	rs10515086
21	5:87825490:C:T	rs2194028	5	87825490	4.333e-09	87598818	87825490	26	25	2	rs2194028;rs6452788	1	rs2194028
22	5:102681381:C:T	rs526231	5	102681381	2.856e-09	102595837	102686157	29	27	1	rs526231	1	rs526231
23	5:147871806:A:G	rs1973878	5	147871806	3.778e-08	147867847	147966139	45	44	1	rs1973878	1	rs1973878
24	6:26186200:A:G	rs9379832	6	26186200	1.616e-14	25710571	27141904	204	190	11	rs9379831;rs72834698;rs2179517;rs9366639;rs9379832;rs811041;rs7450556;rs9467704;rs9348708;rs13204572;rs2393593	4	rs9379831;rs9379832;rs13204572;rs2393593
25	6:69761994:A:G	rs72910629	6	69761994	3.397e-08	69725582	69775349	7	7	1	rs72910629	1	rs72910629
26	6:98850853:A:G	rs9321055	6	98850853	2.7e-08	98806496	98888740	33	31	1	rs9321055	1	rs9321055
27	6:163033350:A:G	rs13191362	6	163033350	8.105e-09	162952165	163214327	182	174	3	rs13191362;rs34655790;rs36042757	1	rs13191362
28	7:1992582:A:C	rs11768212	7	1992582	1.107e-11	1783781	2110346	138	130	10	rs4719277;rs11973114;rs7791299;rs6461009;rs60595248;rs4719416;rs11770148;rs57234495;rs11768212;rs11766468	3	rs4719277;rs11973114;rs11768212
29	7:85740501:C:G	rs62472745	7	85740501	4.385e-08	85725911	85833696	35	32	1	rs62472745	1	rs62472745
30	7:140690296:A:C	rs246744	7	140690296	1.623e-09	140556307	140745341	90	82	3	rs246744;rs801124;rs3844322	1	rs246744
31	8:30851260:A:C	rs1421333	8	30851260	9.714e-11	30818007	30869315	60	51	3	rs1421333;rs4733067;rs874168	1	rs1421333
32	8:91997679:A:G	rs2740792	8	91997679	3.768e-08	91883119	92036950	73	69	1	rs2740792	1	rs2740792
33	8:105105846:C:T	rs55788818	8	105105846	3.809e-09	105019454	105154415	134	128	2	rs55788818;rs10092540	1	rs55788818
34	9:96361922:A:G	rs10761240	9	96361922	2.287e-08	96345328	96381765	43	40	2	rs10761240;rs13291079	1	rs10761240
35	10:21894028:A:G	rs11012750	10	21894028	1.972e-10	21769994	22287722	120	100	3	rs11012750;rs12253527;rs7905967	1	rs11012750
36	10:62099173:C:T	rs10821729	10	62099173	9.319e-09	62091023	62160833	11	9	1	rs10821729	1	rs10821729
37	11:13298750:C:T	rs2279284	11	13298750	2.47e-08	13267867	13319894	84	81	3	rs2279284;rs4603287;rs10832018	1	rs2279284
38	11:57435296:A:G	rs11602109	11	57435296	3.627e-10	57372526	57735431	247	230	6	rs11602109;rs547118;rs606731;rs527528;rs12805343;rs1783983	2	rs11602109;rs12805343
39	11:66083782:A:G	rs3741368	11	66083782	1.043e-08	66070146	66173400	33	27	2	rs3741368;rs10896110	2	rs3741368;rs10896110
40	11:111831318:T:TA	rs57035300	11	111831318	2.851e-08	111787383	111977919	38	35	1	rs57035300	1	rs57035300
41	12:23679273:C:T	rs9737974	12	23679273	4.068e-08	23665984	23700421	18	16	1	rs9737974	1	rs9737974
42	12:49477334:C:T	rs7300136	12	49477334	4.895e-09	49385679	49479968	48	44	2	rs7300136;rs7969091	1	rs7300136
43	12:49928238:C:G	rs113047116	12	49928238	7.343e-09	49741717	50160662	138	133	3	rs113047116;rs11614120;rs11609068	1	rs113047116
44	13:58587325:C:T	rs7989983	13	58587325	3.512e-10	58297401	58717504	321	303	5	rs7989983;rs9537945;rs1334297;rs878674;rs2121058	2	rs7989983;rs2121058
45	13:99130423:C:T	rs4411372	13	99130423	1.885e-08	99099338	99240318	90	79	5	rs4411372;rs10508036;rs4772094;rs2281767;rs7334078	1	rs4411372
46	14:69704052:A:G	rs4899292	14	69704052	3.799e-16	69426617	69788929	299	273	21	rs7140680;rs436106;rs242104;rs1275202;rs242093;rs10135643;rs7144307;rs10134578;rs3742899;rs35120418;rs4902708;rs7143324;rs1563295;rs927064;rs1983700;rs17106672;rs4899292;rs11620989;rs34710772;rs11158800;rs7141058	3	rs7140680;rs17106672;rs4899292
47	14:100171990:A:G	rs34891372	14	100171990	1.839e-08	100160352	100181652	31	27	1	rs34891372	1	rs34891372
48	15:74328141:G:T	rs743581	15	74328141	4.557e-08	74318532	74328141	2	2	1	rs743581	1	rs743581
49	15:75027880:C:T	rs2472297	15	75027880	3.775e-09	74688587	75027880	9	9	2	rs4243086;rs2472297	2	rs4243086;rs2472297
50	17:1835482:C:T	rs4790841	17	1835482	2.505e-08	1823490	1837168	4	4	1	rs4790841	1	rs4790841
51	17:19812541:C:T	rs203462	17	19812541	2.091e-12	19797869	20008903	168	142	4	rs203462;rs203454;rs203475;rs166840	1	rs203462
52	17:50296459:G:T	rs12601968	17	50296459	6.044e-12	50224898	50341986	169	161	5	rs12601968;rs12451253;rs34796998;rs57639344;rs9889282	1	rs12601968
53	18:21126081:A:C	rs4800490	18	21126081	5.476e-15	21074255	21200467	111	104	8	rs1367085;rs303761;rs2510344;rs303754;rs4800490;rs2472610;rs2981422;rs1788823	2	rs1367085;rs4800490
54	18:50747191:A:C	rs6508210	18	50747191	1.916e-09	50447975	50984997	187	178	6	rs78492346;rs6508210;rs17488580;rs62097987;rs7505772;rs10502971	2	rs78492346;rs6508210
55	18:53046319:C:G	rs1623427	18	53046319	7e-09	53035650	53046319	6	3	1	rs1623427	1	rs1623427
56	19:19469296:A:G	rs10403731	19	19469296	1.067e-11	19355537	19657632	232	206	5	rs10403731;rs12973258;rs10408021;rs10414343;rs11882123	1	rs10403731

## Sheet: Supplementary Table 6
Supplementary Table 6	Summary of the number of lead SNPs and associated loci for the two meta-analyses of All-PA-Leisure+SSOE for different thresholds. P-values were calculated using sample-size based approach, two-sided tests.
Ancestry	p-value ≤ 5×10-8		p-value ≤ 5×10-9
	Lead SNPs	Associated loci	Lead SNPs	Associated loci
EUR	67	55	34	29
cross-ancestry	70	56	37	32

## Sheet: Supplementary Table 7
Supplementary Table 7	MAGMA gene-based test of EUR All-PA-Leisure+SSOE meta-analysis. Tests were two-sided.
ENS_gene_ID	CHR	START	STOP	NSNPS	NPARAM	N	ZSTAT	P	Gene_name
ENSG00000173406	1	57460451	59012406	6825	362	401953	4.9419	3.8691e-07	DAB1
ENSG00000162687	1	196194909	196578355	1135	41	400123	4.8577	5.9377e-07	KCNT2
ENSG00000144218	2	100162323	100759201	2069	103	408543	5.7118	5.5895e-09	AFF3
ENSG00000170500	2	100889753	100939195	269	19	426666	6.7445	7.6776e-12	LONRF2
ENSG00000115526	2	101008327	101034118	148	23	398529	5.2319	8.3882e-08	CHST10
ENSG00000144227	2	139428342	139537918	503	65	417163	5.0657	2.0344e-07	NXPH2
ENSG00000078018	2	210288782	210598842	1152	52	419651	5.6254	9.2526e-09	MAP2
ENSG00000185909	3	49209044	49213917	13	5	423704	4.9843	3.1087e-07	KLHDC8B
ENSG00000236980	3	49215065	49229291	33	12	436536	5.3481	4.444e-08	C3orf84
ENSG00000173421	3	49235861	49295537	145	29	408778	4.7161	1.2021e-06	CCDC36
ENSG00000225399	3	49297518	49298744	5	3	473348	4.7471	1.0319e-06	RP11-3B7.1
ENSG00000114316	3	49315264	49378145	132	29	409421	5.5759	1.2315e-08	USP4
ENSG00000233276	3	49394609	49396033	3	1	404144	6.1094	5e-10	GPX1
ENSG00000067560	3	49396578	49450431	156	22	409255	5.7336	4.9152e-09	RHOA
ENSG00000145022	3	49449639	49453908	9	4	469130	6.5448	2.9789e-11	TCTA
ENSG00000145020	3	49454211	49460186	13	3	428176	5.2948	5.9561e-08	AMT
ENSG00000145029	3	49460379	49466759	11	6	430316	5.5476	1.4483e-08	NICN1
ENSG00000173402	3	49506146	49573048	167	23	426647	5.6688	7.1897e-09	DAG1
ENSG00000164061	3	49591922	49708978	267	29	424943	7.6758	8.2179e-15	BSN
ENSG00000164062	3	49711435	49721396	17	8	399656	6.4514	5.5419e-11	APEH
ENSG00000173531	3	49721380	49726934	10	4	428029	6.0874	5.7378e-10	MST1
ENSG00000164068	3	49726932	49758962	84	21	423691	6.7453	7.6339e-12	RNF123
ENSG00000176020	3	49754267	49761349	12	8	373795	5.1432	1.3507e-07	AMIGO3
ENSG00000173540	3	49754277	49761384	12	8	373795	5.1432	1.3507e-07	GMPPB
ENSG00000176095	3	49761727	49823975	181	25	396557	6.214	2.5828e-10	IP6K1
ENSG00000187492	3	49828165	49837268	28	13	429962	6.6086	1.9402e-11	CDHR4
ENSG00000182179	3	49842640	49851379	21	9	372227	5.9343	1.4755e-09	UBA7
ENSG00000183763	3	49866034	49894007	60	12	430738	6.8408	3.9382e-12	TRAIP
ENSG00000164076	3	49895421	49907655	27	9	424225	7.7677	3.9968e-15	CAMKV
ENSG00000164078	3	49924435	49941299	35	10	427860	7.8387	2.276e-15	MST1R
ENSG00000228008	3	49941278	49954370	19	6	444439	6.8311	4.212e-12	CTD-2330K9.3
ENSG00000164077	3	49946302	49967606	40	13	444490	7.7846	3.4972e-15	MON1A
ENSG00000004534	3	49977440	50137478	461	30	406815	7.0497	8.9629e-13	RBM6
ENSG00000003756	3	50126341	50156454	51	14	412798	7.0196	1.1129e-12	RBM5
ENSG00000001617	3	50192478	50226508	97	21	444020	6.6228	1.7627e-11	SEMA3F
ENSG00000114349	3	50229045	50233949	6	3	362821	5.6636	7.4124e-09	GNAT1
ENSG00000114861	3	71003844	71633140	2213	198	391146	4.7082	1.2493e-06	FOXP1
ENSG00000175161	3	85008132	86123579	4742	95	410525	10.296	3.6697e-25	CADM2
ENSG00000069849	3	141594966	141645356	243	30	436483	4.7105	1.2353e-06	ATP1B3
ENSG00000188981	4	3246096	3273465	145	20	425502	5.0361	2.3751e-07	MSANTD1
ENSG00000159788	4	3294755	3441640	620	69	391950	4.7592	9.7186e-07	RGS12
ENSG00000109758	4	3443614	3451211	51	21	382187	4.6612	1.5719e-06	HGFAC
ENSG00000138821	4	103172198	103352415	774	56	398459	4.7354	1.0931e-06	SLC39A8
ENSG00000196782	4	140637907	141075338	1665	189	410052	7.2574	1.9737e-13	MAML3
ENSG00000016082	5	50678921	50690564	34	16	388490	5.6657	7.3225e-09	ISL1
ENSG00000113448	5	58264865	59817947	5872	230	399638	5.1463	1.328e-07	PDE4D
ENSG00000164181	5	60047618	60140216	369	36	421387	5.5768	1.2251e-08	ELOVL7
ENSG00000049167	5	60169658	60240900	262	27	413479	5.1459	1.3314e-07	ERCC8
ENSG00000164182	5	60240956	60448853	704	35	426629	5.2076	9.5669e-08	NDUFAF2
ENSG00000164270	5	147830595	148056798	866	62	401380	4.607	2.0429e-06	HTR4
ENSG00000112343	6	25963030	25987384	101	33	398973	4.7221	1.1671e-06	TRIM38
ENSG00000158373	6	26158349	26171577	41	18	378094	5.5223	1.6726e-08	HIST1H2BD
ENSG00000197697	6	26183958	26184454	3	2	448039	5.0187	2.6017e-07	HIST1H2BE
ENSG00000197846	6	26199748	26200942	14	7	443520	5.1342	1.4168e-07	HIST1H2BF
ENSG00000158406	6	26281283	26285762	26	10	413575	5.5716	1.2623e-08	HIST1H4H
ENSG00000233822	6	27806323	27823487	56	16	397867	4.661	1.5736e-06	HIST1H2BN
ENSG00000198374	6	27833034	27833606	4	2	416404	4.6808	1.4286e-06	HIST1H2AL
ENSG00000184357	6	27834570	27835359	8	4	416404	4.9818	3.1498e-07	HIST1H1B
ENSG00000168131	6	27878963	27880174	4	2	511310	4.7967	8.0667e-07	OR2B2
ENSG00000196260	6	30899130	30899952	10	4	492329	5.1192	1.5343e-07	SFTA2
ENSG00000204538	6	31105313	31107127	27	14	450192	4.5883	2.2349e-06	PSORS1C2
ENSG00000204511	6	31496494	31498009	24	8	468701	4.6555	1.6159e-06	MCCD1
ENSG00000204469	6	31588497	31605548	97	26	430762	5.5768	1.225e-08	PRRC2A
ENSG00000204463	6	31606805	31620482	67	22	423893	5.579	1.2092e-08	BAG6
ENSG00000213722	6	31694815	31698394	17	9	403075	4.9893	3.0301e-07	DDAH2
ENSG00000204410	6	31707725	31732622	116	35	409961	4.578	2.3472e-06	MSH5
ENSG00000204308	6	32146131	32151930	32	12	424152	4.7943	8.1615e-07	RNF5
ENSG00000204305	6	32148745	32152101	19	10	411409	5.2511	7.5613e-08	AGER
ENSG00000204304	6	32152512	32157963	22	11	383132	4.6728	1.4859e-06	PBX2
ENSG00000002822	7	1855429	2272878	2736	59	420127	4.6108	2.0054e-06	MAD1L1
ENSG00000172733	8	30853321	30891231	107	33	378120	6.1094	5e-10	PURG
ENSG00000123119	8	91803778	91971636	607	34	409708	5.1258	1.4816e-07	NECAB1
ENSG00000176406	8	104512976	105268322	3438	52	413518	5.4476	2.5531e-08	RIMS2
ENSG00000048828	9	96214004	96328397	452	34	435705	4.7332	1.1048e-06	FAM120A
ENSG00000078403	10	21823094	22032559	401	84	374794	6.368	9.5772e-11	MLLT10
ENSG00000095713	10	99624757	99790585	552	95	377036	4.9099	4.556e-07	CRTAC1
ENSG00000175029	10	126676421	126849739	979	101	415980	5.1634	1.2123e-07	CTBP2
ENSG00000133794	11	13298199	13408813	406	65	418446	4.8138	7.4038e-07	ARNTL
ENSG00000149131	11	57364860	57382326	63	13	431807	4.562	2.533e-06	SERPING1
ENSG00000172409	11	57416465	57429340	32	12	406357	6.1197	4.6879e-10	CLP1
ENSG00000156599	11	57435219	57468659	87	24	413622	6.5598	2.6933e-11	ZDHHC5
ENSG00000156603	11	57471186	57479693	25	14	371703	4.9434	3.8389e-07	MED19
ENSG00000213593	11	57480072	57508445	80	16	371812	5.9443	1.3883e-09	TMX2
ENSG00000254462	11	57480077	57559058	213	35	384044	6.3183	1.3223e-10	TMX2-CTNND1
ENSG00000211450	11	57508825	57510986	8	5	392678	6.4405	5.9542e-11	C11orf31
ENSG00000254732	11	57509635	57560715	131	31	391020	6.4754	4.7291e-11	RP11-691N7.6
ENSG00000233436	11	57510986	57519253	11	7	395805	5.3628	4.0979e-08	BTBD18
ENSG00000198561	11	57520715	57587018	166	34	399581	6.4813	4.5461e-11	CTNND1
ENSG00000174807	11	66081958	66084515	10	6	397423	5.2753	6.6278e-08	CD248
ENSG00000174791	11	66097713	66104311	33	13	425032	4.8571	5.9562e-07	RIN1
ENSG00000255468	11	66115421	66132275	46	9	423986	4.6832	1.4121e-06	RP11-867G23.8
ENSG00000150672	11	83166055	85338966	9463	278	411181	5.6084	1.0213e-08	DLG2
ENSG00000151067	12	2079952	2802108	3144	284	399846	5.0536	2.168e-07	CACNA1C
ENSG00000134532	12	23682440	24103966	1697	184	395312	5.6902	6.3428e-09	SOX5
ENSG00000181418	12	49388932	49393092	10	6	422217	5.0139	2.6665e-07	DDN
ENSG00000167548	12	49412758	49453557	74	22	395467	4.7065	1.2598e-06	KMT2D
ENSG00000123352	12	49760367	49921205	528	34	404646	5.0074	2.7579e-07	SPATS2
ENSG00000139645	12	56631591	56652175	45	13	405859	4.5626	2.5268e-06	ANKRD52
ENSG00000110906	12	109886461	109915349	186	21	437732	4.8509	6.1459e-07	KCTD10
ENSG00000151148	12	109915207	109974507	235	36	431760	4.5992	2.1205e-06	UBE3B
ENSG00000139428	12	109991542	110011679	120	21	453625	4.5642	2.5068e-06	MMAB
ENSG00000102572	13	99102455	99230194	539	42	387043	5.8763	2.098e-09	STK24
ENSG00000072110	14	69340860	69446157	538	59	426263	5.0988	1.7094e-07	ACTN1
ENSG00000139990	14	69517598	69619867	274	34	392625	6.6487	1.479e-11	DCAF5
ENSG00000081177	14	69658228	69709075	141	22	381967	6.5581	2.7241e-11	EXD2
ENSG00000100626	14	69725994	69821183	448	58	412281	6.0176	8.8495e-10	GALNT16
ENSG00000036530	14	100150641	100193638	165	30	422990	5.6946	6.1835e-09	CYP46A1
ENSG00000092439	15	50844670	50979012	595	25	415953	4.7244	1.1542e-06	TRPM7
ENSG00000067221	15	74275547	74286963	45	14	394496	4.5557	2.6108e-06	STOML1
ENSG00000138623	15	74701630	74726808	109	31	433481	5.2896	6.1296e-08	SEMA7A
ENSG00000179335	15	74890841	74932057	102	24	413671	4.6514	1.6485e-06	CLK3
ENSG00000108599	17	19807615	19881656	190	30	361377	6.4735	4.7887e-11	AKAP10
ENSG00000141452	18	21083473	21111746	90	20	399017	7.535	2.4425e-14	C18orf8
ENSG00000141458	18	21086148	21166862	265	33	401093	8.0325	4.7742e-16	NPC1
ENSG00000187323	18	49866542	51057784	6642	160	403059	6.4653	5.0563e-11	DCC
ENSG00000196628	18	52889562	53332018	1256	104	409435	5.5798	1.2037e-08	TCF4
ENSG00000105705	19	19386827	19431653	150	24	424953	5.4124	3.1093e-08	SUGP1
ENSG00000129933	19	19431490	19469563	134	25	405594	6.0291	8.2449e-10	MAU2
ENSG00000167491	19	19496635	19619740	409	40	388953	5.7049	5.8202e-09	GATAD2A

## Sheet: Supplementary Table 8
Supplementary Table 8	causal gene-trait associations of EUR All-PA-Leisure+SSOE meta-analysis using fastENLOC
Gene	tissue	GRCP	GLCP	hgnc_symbol
ENSG00000137312	Colon_Transverse	0.4515	0.9986	FLOT1
ENSG00000270091	Artery_Tibial	0.2848	0.9837	ENSG00000270091
ENSG00000248840	Pituitary	0.4938	0.9836	ENSG00000248840
ENSG00000108599	Esophagus_Mucosa	0.4125	0.9811	AKAP10
ENSG00000171798	Cells_Cultured_fibroblasts	0.8933	0.9768	KNDC1
ENSG00000146112	Nerve_Tibial	0.6002	0.9623	PPP1R18
ENSG00000159788	Whole_Blood	0.826	0.9601	RGS12
ENSG00000088766	Brain_Hippocampus	0.4743	0.9578	CRLS1
ENSG00000137331	Esophagus_Mucosa	0.4314	0.9554	IER3
ENSG00000141452	Brain_Cerebellar_Hemisphere	0.4763	0.9538	C18orf8
ENSG00000254458	Adipose_Subcutaneous	0.5604	0.9519	ENSG00000254458
ENSG00000130299	Esophagus_Mucosa	0.9406	0.9506	GTPBP3
ENSG00000214894	Thyroid	0.2865	0.9471	LINC00243
ENSG00000143882	Lung	0.0117	0.9463	ATP6V1C2
ENSG00000198742	Testis	0.4982	0.9446	SMURF1
ENSG00000151150	Artery_Tibial	0.8551	0.9442	ANK3
ENSG00000151640	Thyroid	0.07141	0.9424	DPYSL4
ENSG00000143153	Esophagus_Muscularis	0.2534	0.9419	ATP1B1
ENSG00000141458	Minor_Salivary_Gland	0.7011	0.9392	NPC1
ENSG00000095713	Nerve_Tibial	0.6501	0.9366	CRTAC1
ENSG00000036530	Spleen	0.5821	0.9353	CYP46A1
ENSG00000144057	Esophagus_Mucosa	0.3915	0.9339	ST6GAL2
ENSG00000272501	Artery_Tibial	0.229	0.9295	ENSG00000272501
ENSG00000229274	Esophagus_Muscularis	0.6795	0.9276	LINC02829
ENSG00000269696	Nerve_Tibial	0.7072	0.9261	ZNF470-DT
ENSG00000243961	Adipose_Subcutaneous	0.4475	0.926	PARAL1
ENSG00000109758	Pituitary	0.1148	0.9247	HGFAC
ENSG00000132623	Muscle_Skeletal	0.4064	0.9246	ANKEF1
ENSG00000144218	Artery_Aorta	0.5015	0.9196	AFF3
ENSG00000204632	Heart_Atrial_Appendage	0.1405	0.9148	HLA-G
ENSG00000213533	Testis	0.7954	0.912	TMEM110
ENSG00000271474	Adipose_Subcutaneous	0.2279	0.9107	UNC5C-AS1
ENSG00000231194	Small_Intestine_Terminal_Ileum	0.4525	0.9084	FARP1-AS1
ENSG00000160117	Whole_Blood	0.5575	0.9076	ANKLE1
ENSG00000257727	Brain_Cerebellum	0.3567	0.907	CNPY2
ENSG00000204531	Esophagus_Muscularis	0.7012	0.9049	POU5F1
ENSG00000069849	Esophagus_Mucosa	0.5086	0.9039	ATP1B3
ENSG00000175198	Colon_Sigmoid	0.2718	0.9032	PCCA
ENSG00000243753	Adipose_Visceral_Omentum	0.3638	0.9029	HLA-L
ENSG00000055955	Brain_Frontal_Cortex_BA9	0.5543	0.9013	ITIH4
ENSG00000117335	Muscle_Skeletal	0.9004	0.901	CD46
GLCP: gene locus-level colocalization probability; GRCP: gene variant-level colocalization probability

## Sheet: Supplementary Table 9
Supplementary Table 9	TWAS (FUSION) of EUR All-PA-Leisure+SSOE meta-analysis
ENS_gene_ID	TWAS.Z	TWAS.P	Gene_name	tissue
ENSG00000164077	-8.5	1.8e-17	MON1A	Adrenal_Gland
ENSG00000164076	-8.5	2e-17	CAMKV	Stomach
ENSG00000001617	8.2	1.6e-16	SEMA3F	Heart_Left_Ventricle
ENSG00000067560	-8.2	1.8e-16	RHOA	Skin_Sun_Exposed_Lower_leg
ENSG00000182179	7.9	2.1e-15	UBA7	Brain_Caudate_basal_ganglia
ENSG00000164068	-7.7	1.8e-14	RNF123	Cells_EBV-transformed_lymphocytes
ENSG00000003756	7.7	2e-14	RBM5	Esophagus_Mucosa
ENSG00000114349	7.6	2.1e-14	GNAT1	Lung
ENSG00000035499	7.3	2.4e-13	DEPDC1B	Adipose_Subcutaneous
ENSG00000134490	7.3	3.7e-13	TMEM241	Heart_Atrial_Appendage
ENSG00000115526	-7.1	1.1e-12	CHST10	Adrenal_Gland
ENSG00000141452	7.1	1.1e-12	RMC1	Artery_Coronary
ENSG00000187492	-7.1	1.1e-12	CDHR4	Adipose_Visceral_Omentum
ENSG00000175161	7.1	1.2e-12	CADM2	Brain_Cerebellar_Hemisphere
ENSG00000170500	7.1	1.6e-12	LONRF2	Muscle_Skeletal
ENSG00000141458	6.8	1.1e-11	NPC1	Esophagus_Gastroesophageal_Junction
ENSG00000156599	-6.8	1.1e-11	ZDHHC5	Spleen
ENSG00000198218	-6.8	1.2e-11	QRICH1	Ovary
ENSG00000129933	6.7	1.8e-11	MAU2	Nerve_Tibial
ENSG00000102572	6.7	2.1e-11	STK24	Adipose_Visceral_Omentum
ENSG00000213996	-6.7	2.5e-11	TM6SF2	Breast_Mammary_Tissue
ENSG00000081177	-6.6	3.7e-11	EXD2	Pancreas
ENSG00000213593	6.5	8.5e-11	TMX2	Heart_Left_Ventricle
ENSG00000049167	-6.4	1.2e-10	ERCC8	Lung
ENSG00000174684	6.4	1.2e-10	B4GAT1	Esophagus_Muscularis
ENSG00000184162	6.3	2.9e-10	NR2C2AP	Nerve_Tibial
ENSG00000189423	-6.3	3.2e-10	USP32P3	Skin_Sun_Exposed_Lower_leg
ENSG00000166793	-6.2	4.4e-10	YPEL4	Lung
ENSG00000139636	-6.2	4.7e-10	LMBR1L	Colon_Sigmoid
ENSG00000211450	6.2	4.9e-10	SELENOH	Breast_Mammary_Tissue
ENSG00000128487	-6.2	5e-10	SPECC1	Cells_EBV-transformed_lymphocytes
ENSG00000174165	-6.2	6.3e-10	ZDHHC24	Brain_Anterior_cingulate_cortex_BA24
ENSG00000145029	6.1	1.1e-09	NICN1	Adipose_Subcutaneous
ENSG00000164078	-6.1	1.2e-09	MST1R	Brain_Caudate_basal_ganglia
ENSG00000204381	-6.1	1.2e-09	LAYN	Brain_Anterior_cingulate_cortex_BA24
ENSG00000156603	6.1	1.3e-09	MED19	Heart_Left_Ventricle
ENSG00000004534	6.1	1.4e-09	RBM6	Ovary
ENSG00000159788	6	1.6e-09	RGS12	Lung
ENSG00000178467	6	1.6e-09	P4HTM	Brain_Caudate_basal_ganglia
ENSG00000164182	-6	2e-09	NDUFAF2	Brain_Hippocampus
ENSG00000177352	-6	2e-09	CCDC71	Breast_Mammary_Tissue
ENSG00000138623	6	2.2e-09	SEMA7A	Cells_Cultured_fibroblasts
ENSG00000145022	6	2.2e-09	TCTA	Cells_Cultured_fibroblasts
ENSG00000087266	-6	2.5e-09	SH3BP2	Esophagus_Gastroesophageal_Junction
ENSG00000188725	5.9	2.8e-09	SMIM15	Skin_Sun_Exposed_Lower_leg
ENSG00000164181	5.9	3.5e-09	ELOVL7	Heart_Left_Ventricle
ENSG00000173540	-5.9	4.2e-09	GMPPB	Prostate
ENSG00000198561	5.9	4.8e-09	CTNND1	Nerve_Tibial
ENSG00000204682	-5.8	5.3e-09	MIR1915HG	Testis
ENSG00000086848	5.8	5.8e-09	ALG9	Brain_Caudate_basal_ganglia
ENSG00000123416	-5.8	6.5e-09	TUBA1B	Thyroid
ENSG00000140464	-5.8	7.3e-09	PML	Skin_Not_Sun_Exposed_Suprapubic
ENSG00000173421	5.8	7.5e-09	IHO1	Pituitary
ENSG00000072110	-5.7	1e-08	ACTN1	Artery_Tibial
ENSG00000144218	5.7	1.1e-08	AFF3	Brain_Putamen_basal_ganglia
ENSG00000145020	5.7	1.2e-08	AMT	Vagina
ENSG00000167491	-5.7	1.2e-08	GATAD2A	Skin_Not_Sun_Exposed_Suprapubic
ENSG00000143870	5.7	1.3e-08	PDIA6	Skin_Sun_Exposed_Lower_leg
ENSG00000145725	-5.7	1.3e-08	PPIP5K2	Brain_Cortex
ENSG00000167550	5.7	1.3e-08	RHEBL1	Brain_Cerebellar_Hemisphere
ENSG00000172733	-5.7	1.3e-08	PURG	Adrenal_Gland
ENSG00000173531	5.7	1.3e-08	MST1	Heart_Atrial_Appendage
ENSG00000188981	-5.7	1.3e-08	MSANTD1	Nerve_Tibial
ENSG00000185614	5.7	1.4e-08	INKA1	Artery_Tibial
ENSG00000108599	-5.7	1.5e-08	AKAP10	Artery_Aorta
ENSG00000114316	-5.6	1.6e-08	USP4	Pancreas
ENSG00000147606	-5.6	1.7e-08	SLC26A7	Thyroid
ENSG00000100626	5.6	1.9e-08	GALNT16	Nerve_Tibial
ENSG00000112530	5.6	2.3e-08	PACRG	Brain_Cerebellar_Hemisphere
ENSG00000150776	5.6	2.3e-08	NKAPD1	Cells_Cultured_fibroblasts
ENSG00000203896	5.6	2.3e-08	LIME1	Adipose_Subcutaneous
ENSG00000114302	-5.6	2.4e-08	PRKAR2A	Brain_Putamen_basal_ganglia
ENSG00000178149	5.6	2.5e-08	DALRD3	Brain_Spinal_cord_cervical_c-1
ENSG00000109846	5.6	2.7e-08	CRYAB	Pituitary
ENSG00000151150	-5.6	2.7e-08	ANK3	Heart_Atrial_Appendage
ENSG00000054282	-5.6	2.8e-08	SDCCAG8	Spleen
ENSG00000150768	-5.6	2.8e-08	DLAT	Skin_Not_Sun_Exposed_Suprapubic
ENSG00000123352	5.5	2.9e-08	SPATS2	Testis
ENSG00000178401	-5.5	2.9e-08	DNAJC22	Colon_Transverse
ENSG00000144057	-5.5	3e-08	ST6GAL2	Brain_Frontal_Cortex_BA9

[truncated: 32 more sheets: Supplementary Table 10, Supplementary Table 11, Supplementary Table 12, Supplementary Table 13, Supplementary Table 14, Supplementary Table 15, Supplementary Table 16, Supplementary Table 17, Supplementary Table 18, Supplementary Table 19, Supplementary Table 20, Supplementary Table 21, Supplementary Table 22, Supplementary Table 23, Supplementary Table 24, Supplementary Table 25, Supplementary Table 26, Supplementary Table 27, Supplementary Table 28, Supplementary Table 29 …]
